# Supplementary material for: Investigation of Intervention Solutions to Enhance Adherence to Oral Anticancer Medicines in Adults: Overview of Reviews
Source: JMIR Cancer. 2022 Apr 27;8(2):e34833. doi: 10.2196/34833 (PMC9096640; doi:10.2196/34833)
Supplement: Multimedia Appendix 3 [file cancer_v8i2e34833_app3.xlsx]

## Sheet: Sheet1
Appendix 3. Data extraction form
Review ID #	Citation details	Type of Review	Aims and Research Questions (PICO format, if any)	Participant details	Setting and Context	Databases sourced and searched	Date range of database searching	Publication date range of studies included in the review that inform each outcome of interest	Included Studies (number, summarised characteristics)	Findings	Risk of Bias Assessment Tool used to appraise the primary studies and the rating of their quality	Method of synthesis/analysis to synthesize the evidence	Authors' Conclusions
