# Supplementary material for: Investigation of Intervention Solutions to Enhance Adherence to Oral Anticancer Medicines in Adults: Overview of Reviews
Source: JMIR Cancer. 2022 Apr 27;8(2):e34833. doi: 10.2196/34833 (PMC9096640; doi:10.2196/34833)
Supplement: Multimedia Appendix 5 [file cancer_v8i2e34833_app5.xlsx]

## Sheet: Sheet1
Appendix 5. Characteristics of included reviews
Author, Year	Review design	Aims	Number of databases searched	Number of studies and design	Population	Number of participants	Risk of bias	Nature of evidence synthesis
Ruddy 2009	Literature review	Describe data on patients' adherence and persistence in cancer, and adherence interventions	1	No information	Patients taking Oral Anti-Cancer Medicines (OACM)			Narrative analysis
Winkeljohn et al 2010	Literature review	Review nurse-led adherence interventions to increase adherence to oral cancer therapies.	Unknown	No information	Patients taking OACM			Narrative analysis
Schneider et al 2011	Literature review	Outline oral chemotherapy adherence challenges and suggests interventions	Unknown	No information	Patients taking OACM			Narrative analysis
Accordino et al 2013	Literature review	Review compliance to oral cancer treatments: its influence, measurement methods, barriers and possible solutions.	Unknown	No information	Patients taking OACM			Narrative analysis
Mathes et al 2014	Systematic review	Identify and examine the effectiveness of controlled studies on adherence interventions	2	6 (7 publications)	Patients taking OACM	2268	- All studies had methodological flaws, e.g., unblinding and contamination	Narrative analysis
McCue et al 2014	Literature review	Summarise data on patients' adherence to oral chemotherapy, associated factors and impact; and propose strategies to improve adherence.	Unknown	No information	Patients taking oral chemotherapy medicines			Narrative analysis
Arthurs et al 2015	Systematic review	Synthesize the evidence on the effectiveness of therapeutic patient education on adherence to oral anti-cancer agents in adults with cancer.	7	2	Adult patients taking OACM in ambulatory care setting	93	Studies had small sample sizes	Narrative analysis
Burhenn and Smudde 2015	Literature review	To review electronic devices and traditional methods to remind patients taking medicines.	Unknown	No information	Patients taking OACM			Narrative analysis
Kavookjian et al 2015	Systematic review	Explore evidence and gaps in the literature regarding adherence interventions to oral chemotherapy in haematological cancer.	5	6	Adult patients with haematological malignancies taking oral chemotherapy medicines	537	Risks of selection, performance and detection biases	Narrative analysis
Odeh et al 2015	Literature review	Review studies and guidelines on m-Health in cancer	Unknown	No information	Patients taking OACM			Narrative analysis
Robertson et al 2015	Systematic review	- Synthesise recommendations and strategies to improve treatment adherence in Adolescents and Young Adults (AYAs) with cancer - Summarise evidences of the efficacy of these strategies.	3	10 (1 intervention study)	AYA patients (aged 10–39 years) taking cancer treatment, including palliative care	371	Moderate-high methodological quality (concealment of treatment allocation and blinding of patient issues)	Narrative analysis
Spoelstra and Sansoucie 2015	Literature review	Synthesise evidence of adherence to oral anti-cancer agents and discuss the process and development of interventions.	2	131	Adult patients taking OACM			Narrative analysis
Greer et al 2016	Systematic review	Evaluate the rates of adherence to oral antineoplastic agents and examine interventions.	1	63 (12 intervention studies)	Adult patients taking OACM	9289	High risk of bias (non-randomized design, small sample sizes, subjective assessments and missing data)	Narrative analysis
Hurtado-de-Mendoza et al 2016	Systematic review	Examine hormone therapy adherence interventions	5	5	Women with breast cancer taking hormone treatment medicines	8113	Unclear (unreported)	Narrative analysis
Colombo et al 2017	Systematic review	Examine the effects of pharmacist interventions on adults using antineoplastic drugs	3	11	Adult patients taking OACM	962	Risks of biases, e.g., no control groups, reporting and recall bias and loss follow-up.	Narrative analysis
Wassermann and Rosenberg 2017	Literature review	Synthesise evidence on decision-making and adherence to adjuvant endocrine therapy in women with breast cancer.	Unknown	2	Women with early-stage, invasive breast cancer taking hormone treatment medicines			Narrative analysis
Zerillo et al 2018	Systematic review	Summarise peer-reviewed and gray literature on interventions to improve oral chemotherapy care delivery toward describing best practices and identifying current gaps.	3	16 (7 RCTs, 9 other design types)	Ambulatory patients with cancer taking oral chemotherapy	3612	Using SQUIRE 2	Narrative analysis
Ekinci et al 2018	Systematic review	Review evidence on adherence interventions to adjuvant endocrine therapy (AET).	2	5 publications & 12 trials of technology-based interventions	Postmenopausal women with early-stage breast cancer taking hormone treatment medicines	5723	- Short follow up periods - Small sample size	Narrative analysis
Jupp et al 2018	Scoping review	Identify medication and symptom management apps for adult and paediatric oncology patients	4	8 publications and 29 apps	Patients with cancer taking cancer treatment		Using Mobile App Rating Scale (MARS) for rating apps.	Narrative analysis
Mougalian et al 2018	Literature review	Examine SMS-based interventions in cancer and barriers to implement successful interventions.	3	1 RCT and 1 pilot study	Patients taking OACM			Narrative analysis
Ross et al 2018	Scoping review	Explore evidence on mobile phone–delivered adherence interventions to oral chemotherapy	4	5 articles (4 interventions)	Adult patients taking oral chemotherapy medicines			Narrative analysis
Finitsis et al 2019	Meta-analysis	Meta-analyse the effect of interventions to optimize Adjuvant Endocrine Therapy (AET) adherence	4	7 (8 interventions)	Women with breast cancer taking hormone treatment medicines	4698	- All studies used longitudinal design. - Most studies had inadequate statistical power and external validity.	Meta-analysis
Heiney et al 2019	Systematic review	Examine the impact of interventions, strategies and approaches to improve endocrine therapy adherence; and their cultural modifications	5	16	Women with breast cancer taking hormone treatment medicines	57301	Not clearly reported	Narrative analysis
Ruiz-Perez et al 2019	Systematic review	Identify and characterise interventions to improve cancer treatment and follow‐up care in socially disadvantaged groups	3	31	Patients taking OACM in OECD (Organization for Economic Co-operation and Development) countries	min 18- max 3,521 (median 142)	Strong quality (22%), moderate quality (47%), weak (31%)	Narrative analysis
Gambalunga et al 2020	Scoping review	Describe published studies on the use of mHealth to foster adherence to oral antineoplastic treatments.	5	7	Patients taking OACM			Narrative analysis
Magalhaes et al 2020	Scoping review	Identify and categorise evidence on the use of mobile apps during chemotherapy treatment	3	26 publications (16 apps)	Adult patients taking oral chemotherapy medicines			Narrative analysis
Rosenberg et al 2020	Scoping review	Identify studies of interventions to improve adherence to oral antineoplastic agents	4	56 (55 studies)	Patients taking OACM		Most of studies had minimal missing outcome data. Non-randomised studies had inadequate study measures and failed to adjust for confounding	Narrative analysis
Vandermorris et al 2020	Literature review	Update synthesis of the literature on adherence among AYAs with cancer; and propose a new framework to examine challenges to and opportunities for adherence improvement	4	102	AYA patients (aged 10–39 years) taking cancer treatment			Narrative analysis
Cazeau 2021	Literature review	Examine outcomes of mobile health interventions among patients with cancer	3	11	Patients taking OACM			Narrative analysis
