# Supplementary material for: Investigation of Intervention Solutions to Enhance Adherence to Oral Anticancer Medicines in Adults: Overview of Reviews
Source: JMIR Cancer. 2022 Apr 27;8(2):e34833. doi: 10.2196/34833 (PMC9096640; doi:10.2196/34833)
Supplement: Multimedia Appendix 8 [file cancer_v8i2e34833_app8.xlsx]

## Sheet: Sheet1
Appendix 8. Interventions grouped according to modes of delivery
Mode of delivery	Review	Comments on interventions
Face-to-face only (n=2)	(Ruddy et al., 2009; Winkeljohn, 2010)	- Patient education - Follow-up visits with healthcare teams - Improved dosing plan (simplified schedules) - Assessing to medicine (financial assistance)
Remote only (n=8)	(Cazeau, 2021; Gambalunga et al., 2020; Jupp et al., 2018; Magalhães et al., 2020; Mougalian et al., 2018; Odeh et al., 2015; Ross et al., 2018)	- Education (via phone calls, text messages, mobile apps) - Medication and symptom tracking - Reminders (phone calls, text messages, mobile apps) - Self-management skills (via computer games, emotional support messages)
Combined (both face-to-face and remote modes of delivery) (n=19)	(Accordino & Hershman, 2013; Arthurs et al., 2015; Burhenn & Smudde, 2015; Colombo et al., 2017; Ekinci et al., 2018; Finitsis et al., 2019; Greer et al., 2016; Heiney et al., 2019; Hurtado-de-Mendoza et al., 2016; Kavookjian & Wittayanukorn, 2015; Mathes et al., 2014; McCue et al., 2014; Robertson et al., 2015; Zerillo 2018; Rosenberg et al., 2020; Ruiz-Perez et al., 2019; Schneider et al., 2011…	- Patient, family member and health professional education - Reminders (diaries, letters, calendars, text messages, phone calls, mobile apps, written medical schedules) - Behavioural interventions (automate voice response systems, automatic pharmacy refills, electronic prescribing, emotional support, patient navigation, problem solving skills, self-management support, motivational interviewing, s…
