# Supplementary material for: Investigation of Intervention Solutions to Enhance Adherence to Oral Anticancer Medicines in Adults: Overview of Reviews
Source: JMIR Cancer. 2022 Apr 27;8(2):e34833. doi: 10.2196/34833 (PMC9096640; doi:10.2196/34833)
Supplement: Multimedia Appendix 9 [file cancer_v8i2e34833_app9.xlsx]

## Sheet: Sheet1
Appendix 9. Intervention details of included reviews
Review	Types of intervention
Ruddy 2009	- Increased accessibility to healthcare (more convenient follow-up appointments; access to pharmacists, behavioural specialists and social workers) - Improved dosing plan (simplify schedule; supply pill boxes to organise doses; reminders to take medications, eg. wristwatch with alarm, support from family and/or friends) - Patient education (improving understanding of diseases; risks and benefits …
Winkeljohn et al 2010	- Patient education (assessing patients' barriers to learning to tailor teaching about oral therapy, reporting and managing side-effects, drugs' storage and disposal; encouraging bi-directional communication, involving family/carers in education) - Follow-up visits with nurses/physicians - Ensure safety (reconciliation, safety check, drug-interaction check) - Assist patients with accessing to med…
Schneider et al 2011	- Reminders (pill diaries, MEMS, pill counts, calendars and checklists, blister packs - Cellular phones/alarms, text messages - Electronic pill bottles - Provider support and surveillance - Symptom management
Accordino et al 2013	- Patient and/or family member education (phone/direct counselling with medical team) - Side-effect management (medicine to treat side-effect symptoms) - Medication regimen simplification - Communication - Behavioural interventions (text message reminders, automatic pharmacy refills, electronic prescribing) - Technology based interventions, combining education and side-effect management
Mathes et al 2014	- Drug management program by nurse/ pharmacist - Counselling service by trained nurses - Pharmaceutical care - Pharmacy program - Combination (education, pill shaping & home restructuring).
McCue et al 2014	- Good patient-provider communication - Medication regimen simplification - Patient education - Obtaining the medication, eg. copay assistance. - Reminder tools, eg. diaries, written medical schedules. - Follow-up and managing toxicity via phone calls - Guided counselling, eg. motivational interviewing - The Drug Adherence Work-up Tool (DRAW) to assist pharmacists in identifying patients' adheren…
Arthurs et al 2015	- Tailored patient education (nurses assessed MA barriers and facilitators via questionnaires and instruments, educated patients to improve knowledge, provided behavioural skills and affective support) - Intensified multidisciplinary pharmaceutical care program (pharmacists and other healthcare providers delivered education program both verbally and written)
Burhenn and Smudde 2015	- Education - Reminder tools (calendars, pillboxes, pharmacy online program, electronic reminders, smartphone apps)
Kavookjian et al 2015	- General patient education - Tailored intervention (combinations of patient education and target behaviour change) - Dosage/regimen simplification
Odeh et al 2015	Mobile health
Robertson et al 2015	*First phase: strategies to improve MA: - Developmental strategy (active discussion between AYAs, parents and healthcare providers (HCPs)) - Communication-related strategy (open and trustworthy communication between AYAs, parents and HCPs) - Educational and informational strategy - Psychological strategy (psychological support services) *Second phase: intervention to improve MA: - 1 study: comput…
Spoelstra and Sansoucie 2015	All types: single or multicomponent interventions
Greer et al 2016	- Education - Pharmacy-based program - Counselling program - Treatment monitoring - Prefilled pill boxes - Automated voice response systems
Hurtado-de-Mendoza et al 2016	- Education (all 5 studies) in combination with reminders and/or affective components (patient navigation, problem solving, self-management support, emotional support)
Colombo et al 2017	Pharmacist (educating and counselling on management adverse events, simplified dosage schedule appropriated to patient's routine and habits)
Wassermann and Rosenberg 2017	- Patient education (written) - Reminder letters/calls for patients, computer reminders for physicians - Self-management intervention (nurses' phone calls and tailored interactive voice messages)
Zerillo 2018	- Education alone - Education, in combination with administration and/or monitoring - Monitoring alone - Monitoring, in combination with administration
Ekinci et al 2018	- Education (verbal, written) - Reminders - Patient supports - 8/12 ongoing trials used technologies to deliver interventions (nurse phone calls, interactive tailored voice messaging, mobile app, patient navigator, integrated electronic medical record, motivational enhancement counselling and monitoring)
Jupp et al 2018	- Mobile applications (medication and symptom tracking, information resources, and exporting data to a third party were most common).
Mougalian et al 2018	Text messaging ranged from simple reminders to emotional support messages
Ross et al 2018	Mobile phone-based - 2 main features to deliver interventions: SMS bi-directional text messages and mobile apps - 2 common strategies: drug-related symptom management advice and reporting and medication-intake reminders
Finitsis et al 2019	- One-way information/ education (half of studies) - Bidirectional communication between oncology nurses and patients (2 studies) - Combination (mobile app and phone-call follow-up from the care team) (1 study)
Heiney et al 2019	- Information/ education alone or combine with communication - Patient-provider communication - Patient navigation - Financial changes
Ruiz-Perez 2019	- Multi components (education, counselling, organizational changes/ navigation): majority of studies - Organizational changes - Education of patients - Counselling - Education of professionals
Gambalunga et al 2020	Mobile health interventions: - Reminder notifications via app or text messages - Nurses' telephone consultations
Magalhaes et al 2020	Mobile applications (5 main functionalities: toxicity monitoring, physical activity monitoring, passive data (heart rates, steps), active data (body temperature) and personal notes)
Rosenberg et al 2020	- Education and counselling-based - 8 studies used mHealth tools and/or text messages
Vandermorris et al 2020	- Treatment context and engagement (side-effect management, self-efficacy enhancement) - Patient emotional and cognitive functioning (reminders, electronic monitoring, problem-solving skills) - Knowledge, beliefs and attitudes (education, motivational interviewing) - Social dynamics (peer engagement, patient-provider communication)
Cazeau 2021	- Mobile health (automated phone calls, text message reminders, and mobile apps) - Mobile health interventions were functioned mainly as cue reminders for medication dosing, and offered education and symptom management support in some studies.
