# Supplementary material for: Investigation of Intervention Solutions to Enhance Adherence to Oral Anticancer Medicines in Adults: Overview of Reviews
Source: JMIR Cancer. 2022 Apr 27;8(2):e34833. doi: 10.2196/34833 (PMC9096640; doi:10.2196/34833)
Supplement: Multimedia Appendix 10 [file cancer_v8i2e34833_app10.xlsx]

## Sheet: ScR
Appendix 10. Outcome of included scoping reviews
Review	Medication adherence outcome			Conclusions of reviews
	Educational interventions	Reminders	Multi-component interventions
Jupp 2018*				- There are gaps in functionality and design of oncology mobile apps, e.g. lack of evidence based, gamification and social networking. - Functions incorporating guidance for the management of common adverse effects would likely promote patient self-efficacy, adherence to treatment, and promote personalization of care. - Efficacy for both medication adherence and symptom management of mobile apps …
Ross 2018*		PI-bidirectional SMS text messages	PI-education + reminder + symptom/side-effect reporting delivered via mobile app	- Existing mobile phone-delivered interventions are highly acceptable and useful to cancer patients. - Stakeholders' engagement and the use of a design framework are important elements in the development of these interventions.
Gambalunga 2020*		UI-text messages, mobile app		- The effectiveness of mHealth adherence interventions is poorly supported. - Future evaluations should focus on determining how the instruments of mHealth can be used to identify barriers to adherence and to deliver high-quality digital personalized healthcare to cancer patients.
Magalhaes 2020*				- Mobile apps can be useful to facilitate the delivery of behavioral guidance, capture patient-reported symptom data in real-time, monitor adherence and support side-effects' self-management.
Rosenberg 2020	UI-patient education	PI-text messages, mobile app UI-pill boxes	LI-education + reminder + pharmacist/nurse counselling LI-symptom/side-effect management + reminder via mobile app UI-education + navigation + support	- Only a few of adherence interventions in oncology have been rigorously tested. - Pharmacist directed and use regular monitoring show promise. Intensive monitoring and/or serial follow-up of providers (pharmacists and/or nurses) are likely effective. - Incorporated text messaging appeared to be more effective, but need to be tailored to the needs of patients. - Future studies on interventions sh…
LI (likely improvement) PI (possible improvement/uncertain) UI (unlikely improvement)
* (reviews of technology mediated interventions)
