# Supplementary material for: Investigation of Intervention Solutions to Enhance Adherence to Oral Anticancer Medicines in Adults: Overview of Reviews
Source: JMIR Cancer. 2022 Apr 27;8(2):e34833. doi: 10.2196/34833 (PMC9096640; doi:10.2196/34833)
Supplement: Multimedia Appendix 11 [file cancer_v8i2e34833_app11.xlsx]

## Sheet: Sheet1
Appendix 11. Details of included studies of systematic review with meta-analyses (Finitsis 2019)
Included studies	Study design	Number of participants	Adherence measurement	Results and effect size	Methodological quality
		17408			Reporting bias	External validity	Internal validity	Sampling bias	Power
Ell 2009	RCT	474	Pharmacy refill	Proportion of patients adherent in the experimental group (69%) was greater than control group (67%); d = 0.132	9	0	5	4	0
Graetz 2017	RCT	94	Self-report using Morisky Medication Adherence Scale	Proportion of patients adherent in the experimental group (100%) was greater than control group (72.7%); d = 1.684	7	0	5	3	0
Hadji 2013	RCT	9782	Self-report questionnaire and pharmacy data	No difference in proportion of adherent participants by group at 12‐ (d = 0.062) or 24‐month (d = 0.055) follow‐up	9	2	5	5	5
Heisig 2014	Observational pre-post study	137	Self-report 5-point Likert item	Greater adherence observed at 3‐month follow‐up; d = 0.576	8	0	3	2	0
Markopoulos 2015	RCT	5651	Self-report questionnaire and one-item provider report	No difference in proportion of adherent participants by group when assessed by self‐report (d = −0.124) or provider (d = 0.000) at 24‐month follow‐up	9	0	4	4	5
Yu 2012	Controlled observational study	1032	Pharmacy data	No difference in proportion of adherent participants by group at 12‐month follow‐up; d = −0.015	9	0	5	4	1
Ziller 2013	RCT	238	Self-report and pharmacy data	At 24‐month follow‐up, both written (64.7% vs 48.0%; d = 0.413) and phone (62.7% vs 48.0%; d = 0.361) arms showed greater adherence relative to control. The two intervention arms were not statistically different from each other	8	0	5	3	0
Except where specified, investigators used ≥80% threshold to define adherence. All effect sizes are reported as the standard mean difference (Cohen's d); positive values reflect greater adherence in the experimental group over comparison condition.
Higher values reflect lower risk of bias.
