# Supplementary material for: Investigation of Intervention Solutions to Enhance Adherence to Oral Anticancer Medicines in Adults: Overview of Reviews
Source: JMIR Cancer. 2022 Apr 27;8(2):e34833. doi: 10.2196/34833 (PMC9096640; doi:10.2196/34833)
Supplement: Multimedia Appendix 12 [file cancer_v8i2e34833_app12.xlsx]

## Sheet: Sheet1
Appendix 12. Outcomes of included systematic reviews - narrative reviews
Outcomes of interest	Review	Appraisal approach and quality of the evidence	Results				Findings	Conclusions of reviews	AMSTAR 2 ratings
			Educational interventions	Reminders	Behavioural and monitoring interventions	Multi-component interventions
Primary outcome
Medication adherence	Mathes 2014	- Cochrane Risk of Bias Tool - National Institute for Health Clinical Excellence Tool		UI-daily pill boxes	PI-pharmaceutical care	LI-education + drug management/counselling by nurses/pharmacists PI-education + pill shaping + home restructuring	- 6 controlled studies, including 1 randomized. - Study quality was moderate to low. - Statistically significant results of the adherence intervention (1/6 studies) and uncertaint result (3/6 studies).	- Most of the interventions are not very effective. - It is crucial to consider the baseline adherence when choosing patients to avoid ceiling effects. - Lack of sufficient studies and inconsistent results.	Critically Low
	Arthurs 2015	Joanna Briggs Institute Critical Appraisal Tools				UI-nurse-led tailored patient education, pharmacist-led intensive care program	- 2 included studies (1 RCT and 1 Cohort). - Study quality was low. - No statistical significance result of the adherence intervention.	- The effect of therapeutic patient educational interventions (differing in format and educational strategies) has not been determined. - A specific standardized methodology and evaluation approach to therapeutic patient education may reduce symptomatology, prevent side effects, maximize health outcomes and positively affect the quality of life and survival of adult patients with cancer.	Moderate
	Kavookjian 2015	Cochrane Risk of Bias Tool				LI-tailored education + tailoring intervention + home visit	- 6 included studies (1 RCT, 3 Cohort, 1 Case-Control and 1 Cross-sectional study). - Combined education and tailoring showed statistically significant increase in the adherence outcome (4/6 studies).	- Adherence interventions in haematological malignancies were limited. - Tailored interventions including education and targeted behaviour change were impactful in some studies.	Critically Low
	Robertson 2015 *	Delphi list			LI-side-effect management + positive self-care behaviour PI-text messages, automated voice responses		- Adherence-promoting strategies were grouped into five domains: developmental, communication, educational, psychological well-being, and logistical/management. - 1 included intervention - behaviorally targeted computer game could significantly improve adherence to prescribed oral medication in AYAs with cancer.	Strategies to address developmental stage and to improve communication were the most highly recommended to improve adherence. - Need more rigorous research to systematically assess the effect of implementing strategies to improve AYAs’ adherence to cancer treatment.	Critically Low
	Greer 2016	- Cochrane Risk of Bias Tool - Strengthening the Reporting of Observational Studies in Epidemiology Statement	UI-patient education		LI-treatment monitoring UI-automated voice responses, counselling, monitoring, pre-fill boxes	LI-pharmacy-based program	- 12 included articles (1 RCT, 2 Cohort) - Majority of studies had high risk of bias - Statistical significance in improving adherence (2/12 studies)	- There were notable methodological concerns among included studies.	Critically Low
	Hurtado-de-Mendoza 2016	Cochrane Risk of Bias Tool	UI-patient education			PI-education + reminder + motivational interviewing UI-education + reminder	- 5 included articles. - It was unclear whether the studies contained bias. - None significantly enhanced adherence.	- Given the limited efficacy of tested interventions, it is important to develop approaches that target different components associated with hormone therapy adherence, such as doctor-patient communication or social support.	Critically Low
	Colombo 2017	Not provided				LI-education + counselling + simplified doses	- 11 included articles, mostly before-after design, only 1 RCT. - Pharmacist interventions primarily included educating and counselling patients on the management of adverse events. - Significant benefit of pharmacist interventions was noted in most studies.	- Pharmacist interventions can improve outcome measures in outpatients with cancer. - However, the quality of the studies was poor.	Low
	Zerillo 2018	SQUIRE2 guidelines	UI-patient education		UI-monitoring	PI-education + monitoring	- 16 included articles (10 articles with adherence as the primary outcome) - 7/10 studies showed statistically significant improvement in adherence rates (nursing phone calls in the first few days after treatment initiation, toxic management). - Interventions using technology to increase touch points between care teams and patients (including video directly observed therapy, automated voice respo…	Monitoring program should include personal contact with patients within the first weeks of treatment. Whether such contact can be enhanced by technology is uncertain.	Low
	Ekinci 2018	Not provided	UI-patient education	UI-reminders	UI-nurses' phone calls, automated voice messages, mobile app, patient navigator, motivational enhancement, integrated electronic medical record	UI-education + reminder (+ monitoring)	- 5 included studies. - Providing educational materials was the most common intervention. - None of the studies found a significant improvement in adherence.	- Tailored interventions led by clinicians need further investigation.	Critically Low
	Heiney 2019	Adapted STROBE recommendations	UI-patient education			LI-education + patient-centered communication LI-patient navigation, financial changes	- 16 included studies (4 RCTs, 4 retrospective, and 8 observational studies. - Patient information/education was the most frequent intervention strategy but did not demonstrate a significant effect except in one study. Significant results were noted when education was combined with communication strategies.	- Researchers need a standard definition for adherence and a reliable measure that is feasible to use in a variety of studies. - While education may be a necessary component of an intervention, when used alone, it is not a sufficient approach to change behaviour.	Critically Low
	Ruiz-Perez 2019	Quality Assessment Tool for Quantitative Studies		UI-text messages, mobile apps	UI-nurse counselling	LI-education + counselling LI-patient navigation	- 31 included interventions. - The most frequently assessed outcomes were quality of life and psychosocial factors, followed by treatment adherence or satisfaction, knowledge, pain management, and lifestyle habits.	- The impact of interventions designed to improve cancer treatment and follow‐up care in socially disadvantages groups is multifactorial. - Multicomponent‐intervention approaches and cultural adaptations are common, and their effectiveness should be evaluated in the populations of interest.	Low
Secondary outcome
Hospital admission	Mathes 2014				UI-cycle management by nurses	UI-education + drug management/counselling by nurses/pharmacists			Critically Low
	Colombo 2017					UI-education + counselling + simplified doses			Low
Clinical outcomes	Kavookjian 2015 (cytogenetic response, survival time)		PI			PI-education + tailoring intervention + home visit	- Statistically significant improvement in clinical outcomes (cytogenetic response and survival time) (2/6 studies).		Critically Low
	Colombo 2017 (decreased symptoms)					PI-education + counselling + simplified doses			Low
Cancer-related knowledge and self-efficacy	Robertson 2015				LI-side-effect management + positive self-care behaviour				Critically Low
	Ruiz-Perez 2019					LI-education + counselling + organizational changes			Low
LI (likely improvement) PI (possible improvement/uncertain) UI (unlikely improvement)
* (reviews of technology mediated interventions)
