# Supplementary material for: Investigation of Intervention Solutions to Enhance Adherence to Oral Anticancer Medicines in Adults: Overview of Reviews
Source: JMIR Cancer. 2022 Apr 27;8(2):e34833. doi: 10.2196/34833 (PMC9096640; doi:10.2196/34833)
Supplement: Multimedia Appendix 13 [file cancer_v8i2e34833_app13.xlsx]

## Sheet: Sheet1
Appendix 13. Primary studies overlap across systematic reviews
Primary studies	Study design	Systematic reviews
		Mathes et al 2014	Arthurs et al 2015	Kavookjian et al 2015	Robertson et al 2015	Greer et al 2016	Hurtado-de-Mendoza et al 2016	Colombo et al 2017	Ekinci et al 2018	Zerillo et al 2018	Finitsis et al 2019	Heiney et al 2019	Ruiz-Perez et al 2019
Levine et al 1987	Cohort	x		x
Macintosh et al, 2007	Cross-over RCT	x				x				x
Ell et al 2009	RCT						x				x		x
Neugut et al. 2011	Retrospective Cohort					x						x
Simons et al. 2011	Prospective Cohort	x	x			x				x
Khandelwal et. al 2012	Cohort	x				x				x
Moon et al 2012	Retrospective Cohort	x		x		x
Yu et al 2012	Prospective, controlled, observational						x				x	x
Hadji et al 2013	RCT					x	x		x		x	x
Krolop et al 2013	Prospective Cohort					x				x
Spoelstra et al. 2013	Exploratory					x				x
Ziller et al 2013	RCT					x	x		x		x	x
Neven et al 2014	RCT					x	x					x
Schneider et al 2014	RCT		x			x				x
Heisig et al. 2015	Prospective Cohort										x	x
Markopoulos et al. 2015	RCT								x		x	x
Neuner et al. 2015	Quasi-experimental pre-post					x						x
Ribed et al. 2016	Cohort							x		x
