# Supplementary material for: Investigation of Intervention Solutions to Enhance Adherence to Oral Anticancer Medicines in Adults: Overview of Reviews
Source: JMIR Cancer. 2022 Apr 27;8(2):e34833. doi: 10.2196/34833 (PMC9096640; doi:10.2196/34833)
Supplement: Multimedia Appendix 14 [file cancer_v8i2e34833_app14.xlsx]

## Sheet: Sheet1
Appendix 14. Outcome of included literature reviews
Review	Medication adherence outcome				Conclusions of reviews
	Educational interventions	Reminders	Behavioural and monitoring interventions	Multi-component interventions
Ruddy 2009		UI-daily pill boxes	PI-monitoring pill taking	LI-education + pharmacist counselling	- Measuring and studying adherence to oral chemotherapies is difficult because a patient who is aware of being observed may demonstrate more adherence than the average patient receiving the same therapy. - Studies that included educational, behavioural, and multidimensional interventions to improve adherence were also described. - Further research will also be needed to explore the predictors of …
Winkeljohn 2010					- Oncology nurses, as part of a healthcare team, can have a significant influence on patient adherence and should develop and enhance strategies and materials for patient education on oral cancer therapies, improve side-effect management, assist with patient access to medications, and develop practice guidelines to ensure adherence and promote safety.
Schneider 2011		LI-calendars, diaries, dosing sheets UI-daily pill boxes	LI-pill boxes + pill diaries + MEMS LI-blister packs, text messages, individual coaching by nurses	LI-education + reminder + early symptom/side-effect identification & management by nurses	- Correct dosing, education, and symptom management are all critical to ensuring adherence. - Nursing interventions that incorporate education, early symptom identification, and reminder prompts can improve outcomes.
Accordino 2013		LI-electronic reminders	PI-auto-pharmacy refills, electronic prescribing	LI-reminder + nurse counselling LI-education + side-effect management	- Strategies to improve compliance are multifactorial and include improvement of patient education, reduction of treatment side effects, interventions to alter behaviour, and changes in public policy to improve financial barriers to treatment. - Technology has been an effective tool in improving compliance in noncancer-related illness, and ongoing studies are evaluating its role in the oncology p…
McCue 2014	UI-patient education	LI-schedules, diaries, charts	UI-modified administration schedule	LI-education + reminder/following-up by pharmacists/motivational interviewing	- Interventions to improve adherence to oral chemotherapy regimens include communication about the importance of adherence and the potential consequences of nonadherence, simplification of the patient’s medication schedule (if possible), and inclusion of a caregiver or family member in the conversation. Written materials should always be provided to accompany verbal instructions. - Pharmacists ar…	P
Burhenn 2015	UI-patient education			LI-education + reminder + pharmacy online program	- Education alone is insufficient to promote adherence to oral medication regimens. - Multicomponent interventions have demonstrated improved adherence, and tools and technology directed at improving adherence to oral agents can be used. - There are multiple reminder aids to assist patients in adhering to an oral regimen.
Odeh 2015*				LI-tailored education + symptom/side-effect management	- Cancer management could be optimized to better meet patients demand through technology, including mobile health (m-Health) - m-Health can help both patients and health-care professionals and play an important part in managing and delivering cancer care including managing side effects, supporting drug adherence, providing cancer information, planning and follow up and detecting and diagnosing ca…	T
Spoelstra 2015	UI-patient education	UI-reminders, calendar aids	LI-monitoring and feedback PI-treatment of depression UI-automated dispensers, cognitive-behavioural therapy, less frequent dosing, mails and online refills, motivational interviewing, packaging	LI-education + reminder + counselling	- The majority of evidence found was conducted in conditions other than cancer, therefore, research is needed to identify whether these interventions are effective at promoting adherence in patients with cancer. To date, no standard exists for the management of MA in cancer. - Oncology nurses have a critical role in overseeing and guiding patients to self-manage oral anticancer treatment.	N
Wassermann 2017			PI-personalised motivational reminder letters, nurse counselling	UI-education + reminder	- Implementation of tools for a shared decision can be useful in clinical practice, but further development is needed in the field of adjuvant endocrine therapy. - Targeted interventions are desirable to improve patients’ adherence to adjuvant endocrine therapy, thereby improving the quality of care and outcomes in breast cancer.
Mougalian 2018					- Internet-based text messaging is likely to become much more common place. - Bidirectional text messaging is well suited to automatic and adaptive personalization, because the content and timing of texted responses are tailored to the individual patient and context. Several dynamic bidirectional interventions have been developed to collect either patient responses (eg, adverse effects to treatme…
Vandemorris 2020	UI-patient education			LI-education + self-management + reminder (+ social engagement)	A developmentally informed approach to working with AYAs can elucidate unique strengths and vulnerabilities of this population and offer a new perspective on opportunities to respond to biopsychosocial barriers to adherence in a strengths-based, collaborative manner.
Cazeau 2021*		UI-automated phone calls, text messages, mobile apps		LI-education + patient-provider communication + social engagement	- Mobile health interventions are an acceptable approach among patients with cancer and may improve adherence outcomes for those at highest risk for suboptimal adherence. - Tailoring mobile health adherence interventions to patients' specific needs is important. - The use of mobile health interventions alone may not be sufficient for demonstrable improvement in adherence outcomes. Clinician suppo…
LI (likely improvement) PI (possible improvement/uncertain) UI (unlikely improvement)
* (reviews of technology mediated interventions)
